# Supplementary material for: Zfp281 is essential for mouse epiblast maturation through transcriptional and epigenetic control of Nodal signaling
Source: eLife. 2017 Nov 23;6:e33333. doi: 10.7554/eLife.33333 (PMC5708896; doi:10.7554/eLife.33333)
Supplement: Figure 5—source data 1. [file elife-33333-fig5-data1.xlsx]

## Sheet: Sheet1
ChIP-qPCR Primers	FWD	REV
Otx2-Pro	CCCGAGGAAAGCAATTACAA	AAATGGCCCCAATCAAGTTT
Otx2-Neg	AATGCCTGGCTAAAACTGGA	CTTCAATGCTGACTGCTTGG
T-P1	TCACCGAGAGGCAATAAACC	TGGACTTTGACGGTGGATG
T-P2 (Pro)	GTGGCGAGAGAAGTGAAGGT	CAGGTGGTCCACTCGGTACT
T-Neg	CCTAGCTGTTTTGGCTTTGG	GCTGAGGCAGGAGAATCAAG
Eomes-Pro	CCCAACTGGCCTTTATAACC	GAGCACTCTCCAGCGAGTAGA
Eomes-Neg	CTGGCTGGAGCTCTGCTAGT	CCCCATATGTCCCCCTTACT
Gsc-Pro	GTAGAGCGAGTCCCCGTGTAG	CATGTTCAGCATCGACAACATC
Gsc-Neg	GATCCCAGCAGAGGAGGTAAA	TGACTAAGCCCAGGACTGACA
Fgf5-P1	TTGCATGACGGATGCATTAC	TGTCATTTGCAGGAACTCCA
Fgf5-P2	TCCCGCTCTGCCTCTACTTC	GTGCCAAGCAATGGAATCAG
Fgf5-Neg	GAGGCTATGTCCACCCTGTG	GGGTCCTAAGTGCATCTTGC
Fgf8-P1	TCCAATCGCTTCTCACCTCTC	CCCTGGCTGCTGTGTGTTAAG
Fgf8-P2	TTAGGATCAGCTCCCAGGACA	CATTAGTCACGGCTCCTCTCG
Fgf8-Neg	GACACAAAAGTGCAACCCAGA	CAGGCATGAGAGGAATGAACA
mCh6	CCCCTTTCTGAAGCACTCTG	TAAGGCGTCATTTCCCAAAG
